# Supplementary material for: The genus Arhaconotus Belokobylskij (Hymenoptera, Braconidae, Doryctinae) from China, with description of a new species
Source: Zookeys. 2010 Oct 11;(61):63–8. doi: 10.3897/zookeys.61.488 (PMC3088351; doi:10.3897/zookeys.61.488)
Supplement: XML Treatment for Arhaconotus hainanensis [file zookeys.61.488-treatment1.xml]

<!DOCTYPE tp:taxon-treatment
  PUBLIC "-//TaxonX//DTD Taxonomic Treatment Publishing DTD v0 20100105//EN" "tax-treatment-NSO.dtd">
<tp:taxon-treatment xmlns:tp="http://www.plazi.org/taxpub"><tp:treatment-meta><mixed-citation publication-type="journal"><person-group><name><surname>Tang</surname><given-names>Pu</given-names></name></person-group><person-group><name><surname>He</surname><given-names>Jun-Hua</given-names></name></person-group><person-group><name><surname>Chen</surname><given-names>Xue-Xin</given-names></name></person-group><article-title>The genus <italic>Arhaconotus</italic> Belokobylskij (Hymenoptera, Braconidae, Doryctinae) from China, with description of a new species</article-title><source>Zookeys</source><day>11</day><month>10</month><year>2010</year><volume>2010</volume><issue>61</issue><fpage>63</fpage><lpage>68</lpage><pub-id pub-id-type="doi">10.3897/zookeys.61.488</pub-id></mixed-citation></tp:treatment-meta><tp:nomenclature><tp:taxon-name>
                    	<tp:taxon-name-part taxon-name-part-type="genus">Arhaconotus</tp:taxon-name-part>
                    	<tp:taxon-name-part taxon-name-part-type="species">hainanensis</tp:taxon-name-part>
	                    <object-id xmlns:xlink="http://www.w3.org/1999/xlink" xlink:type="simple">urn:lsid:zoobank.org:act:C2DEBB99-C921-4CE8-AE2E-E1DEE8ABCB50</object-id>
                    </tp:taxon-name><tp:taxon-authority>Tang &amp; Chen</tp:taxon-authority><tp:taxon-status xmlns:xlink="http://www.w3.org/1999/xlink" xlink:type="simple">sp. n.</tp:taxon-status><xref ref-type="fig" rid="F1">Figs 1–8</xref></tp:nomenclature><tp:treatment-sec sec-type="Material examined"><title>Material examined.</title><p>Holotype: ♀, China, Hainan Prov., Bawangling, 9–10.VI.2007, Liu Jingxian, No. 200703484 (ZJUH). Paratypes: China, Hainan Prov.: 1♀, Jianfengling, 5–7.VI.2007, Weng Liqiong, No. 200806631; 1♀, Jianfengling Tianchi, 22–23.X.2007, Liu Jingxian, No. 200710486 (ZJUH).</p></tp:treatment-sec><tp:treatment-sec sec-type="Description"><title>Description.</title><sec sec-type="Female"><title>Female.</title><sec sec-type="Body length"><title>Body length</title><p>3.2 mm; fore wing length 2.9 mm.</p></sec><sec sec-type="Head"><title>Head.</title><p>Width 1.4 times its median length. Antennae slender, almost filiform, 32-segmented. Scapus 1.6 times as long as maximum width. First flagellar segment 6 times as long as its apical width, almost equal to second segment. Penultimate segment 4.8 times as long as wide, 0.7 times as long as first segment, 0.9 times as long as apical segment. Eye 2.6 times as long as temple in dorsal view. Ocelli medium-sized, in triangle with base almost equal to its sides. POL: OD: OOL= 3: 3: 6. Temple finely granulate ventrally. Vertex and frons densely granulate. Vertex with very sparse, short setosity. Eye glabrous, 1.2 times as high as broad. Face finely granulate-coriaceous, its width 1.2 times height of eye, 1.4 times height of face and clypeus combined. Malar space 0.3 times height of eye, 0.7 times as long as basal width of mandible. Malar suture absent. Occipital carina complete dorsally, not fused with hypostomal carina ventrally.</p></sec><sec sec-type="Mesosoma"><title>Mesosoma.</title><p>Length 2.3 as long as its height. Pronotal carina fine, distinctly separated from posterior margin of pronotum; distances from carina to posterior and anterior margins of pronotum subequal. Mesoscutum entirely densely and evenly pubescent, densely granulate, highly and roundly raised above pronotum; its m<!--PageBreak--><!--PageBreak-->edian lobe without median depression. Notauli deep, complete, crenulate. Scutellum densely granulate. Prescutellar depression deep, 0.5 times as long as scutellum. Mesopleuron densely coriaceous and its upper third longitudinally striate. Precoxal sulcus deep, coriaceous, weakly curved, running along anterior 2/3 of mesopleuron, connected with prepectal carina. Prepectal carina distinct, wide ventrally, without widened lobes opposite to fore coxa. Propodeum with median carina in basal third, and without marginate areola; basolateral areas distinctly marginate, coriaceous; rest part of propodeum rugulose laterally and in posterior half.</p></sec><sec sec-type="Wings"><title>Wings.</title><p>Fore wing 3.3 times as long as maximum width. Vein r arising slightly before middle of pterostigma. 3-RS forming very obtuse angle with r. 3-RS: r: SR1= 24: 9: 40. Second submarginal cell large, 3 times as long as maximum width, 1.4 times as long as first subdiscal cell, almost equal to first discal cell. 1-SR+R weakly S-curved. m-cu postfurcal. 1-CU1 almost equal to cu-a. Cu1a interstitial. Hind wing, M+CU 0.6 times as long as 1-M. m-cu weakly curved, antefurcal and pigmented.</p></sec><sec sec-type="Legs"><title>Legs.</title><p>Hind coxa granulate. Hind femur coriaceous, 3.3 times as long as wide, with weak dorsal protuberance. Hind tibia with rather long, dense setae dorsally. Hind tarsus almost as long as hind tibia. Hind basitarsus 0.8 times as long as second-fifth segments combined; second tarsal segment 0.4 times as long as basitarsus, 1.3 times as long as fifth segment (excluding pretarsus).</p></sec><sec sec-type="Metasoma"><title>Metasoma.</title><p>Almost as long as mesosoma and head combined, with 6 visible tergites. First tergite entirely, distinctly longitudinally striate, its apical width 1.6 times its minimum width; its length 1.2 times as long as its maximum width. At most part of second tergite distinctly longitudinally striate, with a distinctly separated, smooth basal area and a rather wide smooth apical area, median length of second tergite 0.7 times as long as its basal width. Second suture deep and wide. Second-fifth tergites densely striate-punctulate in entire lateral parts. Third-fifth tergites in basal halves (their apical halves smooth) distinctly longitudinally striate. Sixth tergite rather large, densely punctulate on basal half, semicircularly striate on apical half, regularly rounded on apical margin with a shallow median emargination. Ovipositor sheath 1.2 times as long as metasoma and 0.6 times as long as fore wing.</p></sec><sec sec-type="Colour"><title>Colour.</title><p>Head reddish yellow. Mesonotum and apex of metasoma reddish brown; rest part of mesosoma and metasoma black. Basal quarter of antenna reddish brown, remainder dark reddish brown to black. Palpi pale yellow. Legs entirely yellow, sometimes hind coxa infuscate. Ovipositor sheath dark brown, paler basally. Wings faintly infuscate. Pterostigma brown, yellow in basal third and in apical 1/4.</p><fig id="F1" position="float" orientation="portrait"><label>Figures 1–10.</label><caption><p><tp:taxon-name>Arhaconotus hainanensis</tp:taxon-name> sp. n. <bold>1</bold> habitus, lateral aspect <bold>2</bold> head, frontal aspect <bold>3</bold> head, dorsal aspect <bold>4</bold> first-fourth abdominal tergites, dorsal aspect <bold>5</bold> fifth-sixth abdominal tergites, dorsal aspect <bold>6</bold> posterior margin of the sixth tergite, dorsal aspect <bold>7</bold> fore and hind wings <bold>8</bold> mesosoma, lateral aspect <bold>9</bold> metasoma, lateral aspect <bold>10</bold> first and second tergites,lateral aspect.scale bar: 5mm</p></caption><graphic xmlns:xlink="http://www.w3.org/1999/xlink" xlink:href="ZooKeys-061-063-g001.jpg" position="float" orientation="portrait" xlink:type="simple"/></fig></sec></sec><sec sec-type="Male"><title>Male.</title><p>Unknown.</p></sec><sec sec-type="Variation"><title>Variation.</title><p>Body length 2.8–2.9 mm; fore wing length 2.6–2.7 mm. Fore wing 3.9 times as long as maximum width, 3-RS: r: SR1=21: 6: 39. Second submarginal cell 3 times as long as maximum width. Median length of second tergite 0.8 as long as its basal width.</p></sec></tp:treatment-sec><tp:treatment-sec sec-type="Diagnosis"><title>Diagnosis.</title><p>This new species is similar to <tp:taxon-name>Arhaconotus vietnamicus</tp:taxon-name> Belokobylskij, but differs in antenna longer; sixth tergite densely punctulate on basal half and semicircularly striate on apical half, its apical margin with a shallow median emargination; second to fifth tergites densely striate-punctulate in entire lateral parts, and metasoma black.</p><!--PageBreak--></tp:treatment-sec><tp:treatment-sec sec-type="Distribution"><title>Distribution.</title><p>China (Hainan).</p></tp:treatment-sec><tp:treatment-sec sec-type="Etymology"><title>Etymology.</title><p>From the Hainan province, type locality of the species.</p></tp:treatment-sec><tp:treatment-sec sec-type="Key to species of genus Arhaconotus Belokobylskij"><title>Key to species of genus <tp:taxon-name>Arhaconotus</tp:taxon-name> Belokobylskij</title><p>.</p><table-wrap content-type="key" position="anchor" orientation="portrait"><table><tbody><tr><td rowspan="1" colspan="1">1.</td><td rowspan="1" colspan="1">Vertex and most part of mesosoma smooth; sixth tergite without medio-posterior emargination; propodeum with marginate areola</td><td rowspan="1" colspan="1"><tp:taxon-name>Arhaconotus papuanus</tp:taxon-name> Belokobylskij</td></tr><tr><td rowspan="1" colspan="1">–</td><td rowspan="1" colspan="1">Vertex granulate or coriaceous and most part of mesosoma granulate; sixth tergite with medio-posterior emargination; propodeum without marginate areola</td><td rowspan="1" colspan="1">2</td></tr><tr><td rowspan="1" colspan="1">2.</td><td rowspan="1" colspan="1">Ovipositor sheath longer, 0.85 times as long as fore wing; lateral lobes of mesoscutum glabrous at large part; hind femur 3.8 times as long as wide</td><td rowspan="1" colspan="1"><tp:taxon-name>Arhaconotus ishigakiensis</tp:taxon-name> Belokobylskij</td></tr><tr><td rowspan="1" colspan="1">–</td><td rowspan="1" colspan="1">Ovipositor sheath shorter, 0.6–0.65 times as long as fore wing; lateral lobes of mesoscutum entirely setose; hind femur 3–3.3 times as long as wide</td><td rowspan="1" colspan="1">3</td></tr><tr><td rowspan="1" colspan="1">3.</td><td rowspan="1" colspan="1">Sixth tergite densely punctulate on basal half and semicircularly striate on apical half, its apical margin with a shallow median emargination; second-fifth tergites densely striate-punctulate in entire lateral parts; metasoma black; antenna 32-segmented</td><td rowspan="1" colspan="1"><tp:taxon-name>Arhaconotus hainanensis</tp:taxon-name> sp. n.</td></tr><tr><td rowspan="1" colspan="1">–</td><td rowspan="1" colspan="1">Sixth tergite entirely semicircularly striate, its apical margin with a distinct median emargination; second-fifth tergites densely striate in entire lateral parts; metasoma reddish brown; antenna 27-segmented</td><td rowspan="1" colspan="1"><tp:taxon-name>Arhaconotus vietnamicus</tp:taxon-name> Belokobylskij</td></tr></tbody></table></table-wrap></tp:treatment-sec></tp:taxon-treatment>
